# Supplementary material for: Genetic subtype-guided immunochemotherapy in relapsed and refractory diffuse large B cell lymphoma: a phase 2 investigator-initiated nonrandomized clinical trial (GUIDANCE-06)
Source: Signal Transduct Target Ther. 2025 Jul 26;10:232. doi: 10.1038/s41392-025-02316-6 (PMC12297320; doi:10.1038/s41392-025-02316-6)
Supplement: Supplementary file 2 — Supplementary Table 1 [file 41392_2025_2316_MOESM2_ESM.xlsx]

## Sheet: Sheet1
Supplementary Table 1. Clinical features of 76 patients with R/R DLBCL who received R-ICE-X.
Patient ID	Gender	Age>65y	Treatment group	Disease state	Time to progression	IPI score	IPI-Age	IPI-ECOG	IPI-LDH	IPI- Ann Arbor stage	IPI- Extranodal sites	Bulky disease	B systemic symptoms	Cell-of-origin	Double Expressor	Double hit	Prior treatment	Response evaluation	ASCT	CART	OS	OS status	PFS	PFS status
DLBCL01	F	0	R-ICE-lenalidomide	Relapsed	≥1y	4	1	0	1	1	1	0	0	nonGCB	0	0	1 line	CR	0	0	27.1667	0	27.1667	0
DLBCL02	M	0	R-ICE-zanubrutinib	Refractory	<1y	3	0	0	1	1	1	0	1	nonGCB	1	0	1 line	PR	1	0	27.6	0	27.6	0
DLBCL03	M	0	R-ICE-lenalidomide	Relapsed	<1y	0	0	0	0	0	0	0	1	nonGCB	1	0	1 line	CR	1	0	23.5667	0	23.5667	0
DLBCL04	F	1	R-ICE-lenalidomide	Refractory	<1y	2	1	0	0	1	0	0	0	nonGCB	1	0	1 line	CR	0	0	26.0667	0	26.0667	0
DLBCL05	F	0	R-ICE-zanubrutinib	Relapsed	≥1y	3	1	0	1	1	0	0	1	nonGCB	1	0	1 line	CR	1	0	25.9	0	25.9	0
DLBCL06	M	0	R-ICE-zanubrutinib	Relapsed	≥1y	2	0	0	0	1	1	1	0	nonGCB	0	0	1 line	CR	1	0	21.4	0	21.4	0
DLBCL07	M	1	R-ICE-zanubrutinib	Relapsed	≥1y	1	1	0	0	0	0	0	1	nonGCB	1	0	≥2 lines	PD	0	0	8.96667	1	3.86667	1
DLBCL08	F	0	R-ICE-lenalidomide	Relapsed	≥1y	3	1	0	0	1	1	1	1	nonGCB	0	0	1 line	CR	1	0	22.2333	0	22.2333	0
DLBCL09	M	0	R-ICE-lenalidomide	Relapsed	≥1y	1	0	0	0	1	0	0	0	GCB	0	0	1 line	CR	1	0	21.7333	0	21.7333	0
DLBCL10	F	1	R-ICE-lenalidomide	Refractory	<1y	4	1	0	1	1	1	0	1	nonGCB	1	0	1 line	CR	0	0	22.6333	0	22.6333	0
DLBCL11	F	1	R-ICE-zanubrutinib	Relapsed	≥1y	4	1	0	1	1	1	0	0	nonGCB	1	0	1 line	CR	0	1	22.0333	0	10.6667	1
DLBCL12	F	0	R-ICE-lenalidomide	Relapsed	≥1y	4	1	0	1	1	1	0	1	nonGCB	0	0	1 line	CR	0	0	25.7	0	25.7	0
DLBCL13	F	0	R-ICE-zanubrutinib	Relapsed	≥1y	4	1	0	1	1	1	1	1	nonGCB	0	0	1 line	CR	1	0	6.53333	1	6.53333	1
DLBCL14	M	1	R-ICE-zanubrutinib	Relapsed	≥1y	4	1	1	1	1	0	0	0	nonGCB	0	0	1 line	PD	0	1	17.3	1	5.93333	1
DLBCL15	F	0	R-ICE-lenalidomide	Relapsed	≥1y	4	1	0	1	1	1	1	1	nonGCB	1	0	1 line	CR	0	0	27.0333	0	27.0333	0
DLBCL16	F	0	R-ICE-lenalidomide	Refractory	<1y	3	0	0	1	1	1	0	0	nonGCB	1	0	1 line	CR	0	0	23.6	0	23.6	0
DLBCL17	F	0	R-ICE-lenalidomide	Refractory	<1y	2	0	0	1	1	0	0	1	GCB	1	0	1 line	PD	0	1	26.4667	0	3.03333	1
DLBCL18	M	0	R-ICE-lenalidomide	Relapsed	≥1y	2	1	0	1	0	0	0	1	nonGCB	1	0	1 line	CR	0	0	25.9333	0	25.9333	0
DLBCL19	F	0	R-ICE-lenalidomide	Relapsed	≥1y	3	0	1	1	1	0	0	0	nonGCB	0	0	1 line	/	1	0	25.9333	0	25.9333	0
DLBCL20	M	0	R-ICE-zanubrutinib	Refractory	≥1y	4	0	1	1	1	1	0	1	GCB	1	0	1 line	CR	1	0	22.7333	0	22.7333	0
DLBCL21	F	1	R-ICE-zanubrutinib	Relapsed	≥1y	3	1	0	1	1	0	0	1	nonGCB	0	0	1 line	CR	0	0	25.8333	0	25.8333	0
DLBCL22	M	0	R-ICE-decitabine	Refractory	<1y	2	0	0	1	1	0	0	1	nonGCB	0	0	1 line	CR	1	0	25.7667	0	25.7667	0
DLBCL23	F	0	R-ICE-chidamide	Refractory	<1y	3	0	0	1	1	1	0	0	nonGCB	1	0	1 line	CR	0	0	25.4333	0	25.4333	0
DLBCL24	M	0	R-ICE-zanubrutinib	Relapsed	≥1y	3	0	1	1	1	0	0	0	nonGCB	0	0	1 line	CR	1	0	25.1333	0	25.1333	0
DLBCL25	F	1	R-ICE-lenalidomide	Relapsed	≥1y	2	1	0	1	0	0	0	0	nonGCB	1	0	1 line	CR	0	1	25.1	0	25.1	0
DLBCL26	M	0	R-ICE-zanubrutinib	Refractory	<1y	4	1	0	1	1	1	1	1	nonGCB	1	0	1 line	CR	0	0	25.6333	0	25.6333	0
DLBCL27	M	0	R-ICE-decitabine	Refractory	<1y	4	0	1	1	1	1	1	0	GCB	0	0	1 line	PD	0	0	5.56667	1	3.9	1
DLBCL28	F	0	R-ICE-lenalidomide	Relapsed	<1y	0	0	0	0	0	0	0	1	nonGCB	1	0	1 line	CR	0	0	27.5667	0	27.5667	0
DLBCL29	F	0	R-ICE-decitabine	Refractory	<1y	4	1	0	1	1	1	1	1	nonGCB	1	0	1 line	PD	0	0	27.4333	0	3.96667	1
DLBCL30	F	1	R-ICE-lenalidomide	Relapsed	≥1y	2	1	0	0	1	0	0	1	nonGCB	1	0	1 line	PD	0	1	27.4	0	9.4	1
DLBCL31	M	0	R-ICE-lenalidomide	Relapsed	≥1y	1	1	0	0	0	0	1	1	GCB	1	0	1 line	CR	0	0	26.6667	0	22.7	1
DLBCL32	F	0	R-ICE-zanubrutinib	Relapsed	<1y	0	0	0	0	0	0	0	1	nonGCB	1	0	1 line	PR	1	0	27.3667	0	27.3667	0
DLBCL33	M	0	R-ICE-lenalidomide	Refractory	<1y	2	0	0	1	0	1	0	1	nonGCB	1	0	≥2 lines	PD	0	1	13.4667	0	3.83333	1
DLBCL34	F	0	R-ICE-zanubrutinib	Refractory	<1y	3	0	0	1	1	1	1	0	nonGCB	1	0	1 line	PD	0	1	6.3	1	3.23333	1
DLBCL35	F	1	R-ICE-zanubrutinib	Relapsed	≥1y	4	1	0	1	1	1	0	1	nonGCB	1	0	1 line	PR	0	0	27.4333	0	5.76667	1
DLBCL36	F	0	R-ICE-decitabine	Relapsed	≥1y	2	1	0	1	0	0	0	1	nonGCB	1	0	1 line	CR	1	0	7.9	1	7.9	1
DLBCL37	F	0	R-ICE-decitabine	Refractory	<1y	1	0	0	1	0	0	0	0	nonGCB	1	0	1 line	CR	1	0	21.9667	0	21.9667	0
DLBCL38	F	0	R-ICE-decitabine	Refractory	<1y	2	0	0	1	1	0	0	0	GCB	0	0	1 line	CR	1	0	26.7667	0	26.7667	0
DLBCL39	F	1	R-ICE-zanubrutinib	Refractory	<1y	3	1	0	1	1	0	0	0	GCB	1	0	1 line	CR	0	0	26.9	0	26.9	0
DLBCL40	M	0	R-ICE-lenalidomide	Relapsed	≥1y	4	1	0	1	1	1	0	0	nonGCB	0	0	1 line	PR	0	0	25.2667	0	25.2667	0
DLBCL41	F	1	R-ICE-zanubrutinib	Relapsed	≥1y	1	1	0	0	0	0	0	1	GCB	0	0	1 line	PR	0	0	24.1667	0	24.1667	0
DLBCL42	F	0	R-ICE-zanubrutinib	Refractory	<1y	3	0	0	1	1	1	1	1	GCB	0	0	1 line	SD	0	1	6.5	1	6.5	1
DLBCL43	F	1	R-ICE-zanubrutinib	Relapsed	≥1y	2	1	0	1	0	0	0	1	nonGCB	1	0	≥2 lines	CR	0	0	15.9	0	15.9	0
DLBCL44	F	0	R-ICE-zanubrutinib	Refractory	<1y	2	1	0	1	0	0	0	1	nonGCB	0	0	1 line	CR	0	0	21.7333	0	21.7333	0
DLBCL45	M	1	R-ICE-lenalidomide	Relapsed	≥1y	5	1	1	1	1	1	0	1	GCB	0	0	1 line	CR	0	0	13.8667	0	13.8667	0
DLBCL46	F	1	R-ICE-lenalidomide	Refractory	<1y	4	1	0	1	1	1	0	1	nonGCB	0	0	≥2 lines	CR	0	0	15.0667	0	15.0667	0
DLBCL47	F	0	R-ICE-zanubrutinib	Relapsed	≥1y	3	0	1	0	1	1	0	1	GCB	0	0	1 line	CR	1	0	20.7333	0	20.7333	0
DLBCL48	F	0	R-ICE-zanubrutinib	Relapsed	≥1y	2	1	0	1	0	0	0	1	nonGCB	0	0	≥2 lines	CR	0	0	15.0667	1	3.13333	1
DLBCL49	M	1	R-ICE-zanubrutinib	Relapsed	<1y	1	1	0	0	0	0	0	0	GCB	0	0	1 line	CR	0	0	19.6667	0	19.6667	0
DLBCL50	M	0	R-ICE-zanubrutinib	Refractory	<1y	2	0	0	1	1	0	0	1	nonGCB	1	0	1 line	CR	1	0	19.4	0	19.4	0
DLBCL51	M	1	R-ICE-zanubrutinib	Refractory	<1y	3	1	0	1	1	0	0	0	GCB	1	0	1 line	PR	0	1	18.3667	0	5.73333	1
DLBCL52	F	0	R-ICE-lenalidomide	Refractory	<1y	3	0	0	1	1	1	0	1	nonGCB	0	0	1 line	SD	0	1	18.3	0	18.3	0
DLBCL53	M	1	R-ICE-zanubrutinib	Relapsed	≥1y	2	1	0	1	0	0	0	1	GCB	1	0	1 line	PD	0	1	18	0	2.56667	1
DLBCL54	M	0	R-ICE-lenalidomide	Refractory	<1y	2	0	0	1	1	0	0	0	nonGCB	0	0	1 line	PR	0	1	17.1333	0	3.4	1
DLBCL55	F	1	R-ICE-lenalidomide	Relapsed	<1y	2	1	0	0	1	0	0	1	nonGCB	0	0	1 line	CR	0	0	17.1333	0	17.1333	0
DLBCL56	M	0	R-ICE-lenalidomide	Refractory	<1y	4	0	1	1	1	1	0	0	GCB	0	0	1 line	PR	1	0	13.4667	0	13.4667	0
DLBCL57	M	1	R-ICE-lenalidomide	Refractory	<1y	5	1	1	1	1	1	1	1	nonGCB	0	0	1 line	PD	0	1	16.2667	0	2.83333	1
DLBCL58	M	1	R-ICE-zanubrutinib	Refractory	<1y	4	1	0	1	1	1	0	1	nonGCB	0	0	1 line	PR	0	0	15.9667	0	15.9667	0
DLBCL59	M	1	R-ICE-zanubrutinib	Refractory	<1y	4	1	0	1	1	1	1	0	GCB	0	0	1 line	/	0	1	15.5	0	15.5	0
DLBCL60	F	0	R-ICE-tofacitinib	Refractory	<1y	2	0	0	1	1	0	0	0	GCB	0	0	1 line	PD	0	0	15.4333	0	3.53333	1
DLBCL61	M	0	R-ICE-lenalidomide	Relapsed	≥1y	2	0	0	1	1	0	0	1	GCB	0	0	1 line	CR	1	0	15.2333	0	15.2333	0
DLBCL62	M	0	R-ICE-lenalidomide	Relapsed	≥1y	1	0	0	1	0	0	0	1	GCB	0	0	1 line	PR	1	0	14.6333	0	14.6333	0
DLBCL63	M	0	R-ICE-zanubrutinib	Refractory	<1y	2	1	0	1	0	0	0	1	nonGCB	1	0	1 line	CR	0	0	14.0667	0	14.0667	0
DLBCL64	F	0	R-ICE-zanubrutinib	Relapsed	≥1y	1	0	0	1	0	0	0	1	nonGCB	1	0	1 line	PR	0	0	13.5667	0	13.5667	0
DLBCL65	F	1	R-ICE-lenalidomide	Refractory	<1y	4	1	0	1	1	1	0	1	GCB	0	0	1 line	PR	0	0	12.7667	0	12.7667	0
DLBCL66	F	0	R-ICE-decitabine	Refractory	<1y	4	1	0	1	1	1	0	1	nonGCB	0	0	1 line	CR	0	0	12.6333	0	12.6333	0
DLBCL67	F	0	R-ICE-chidamide	Refractory	<1y	2	0	0	1	1	0	0	1	GCB	1	0	1 line	CR	0	1	11.7667	0	11.7667	0
DLBCL68	F	1	R-ICE-zanubrutinib	Relapsed	≥1y	4	1	0	1	1	1	0	0	nonGCB	0	0	1 line	PR	0	0	24.1667	0	24.1667	0
DLBCL69	M	0	R-ICE-zanubrutinib	Refractory	<1y	2	1	0	1	0	0	0	0	nonGCB	1	0	1 line	CR	0	0	10.3	0	10.3	0
DLBCL70	F	0	R-ICE-zanubrutinib	Refractory	<1y	3	0	0	1	1	1	0	1	nonGCB	0	0	1 line	CR	1	0	10.7667	0	10.7667	0
DLBCL71	F	0	R-ICE-decitabine	Refractory	<1y	2	0	0	1	1	0	0	0	nonGCB	1	0	1 line	PD	0	1	9.7	0	1.1	1
DLBCL72	M	0	R-ICE-lenalidomide	Refractory	<1y	0	0	0	0	0	0	0	1	nonGCB	1	0	1 line	PR	0	0	9.66667	0	9.66667	0
DLBCL73	M	0	R-ICE-decitabine	Refractory	<1y	3	1	0	1	1	0	0	1	nonGCB	0	0	1 line	CR	1	0	9.5	0	9.5	0
DLBCL74	F	0	R-ICE-lenalidomide	Relapsed	<1y	2	0	0	1	1	0	0	0	nonGCB	0	0	1 line	PD	0	0	9.13333	0	3.4	1
DLBCL75	M	0	R-ICE-zanubrutinib	Refractory	<1y	3	1	0	0	1	1	0	1	GCB	0	0	1 line	PR	0	1	9.03333	0	9.03333	0
DLBCL76	F	0	R-ICE-zanubrutinib	Refractory	<1y	3	0	0	1	1	1	0	0	GCB	0	0	1 line	SD	0	0	9.26667	0	9.26667	0
